# Supplementary material for: Synthesis, Characterization and Application of NNN Pincer Manganese Complexes with Pyrazole Framework in α-Alkylation Reaction
Source: Molecules. 2025 Mar 26;30(7):1465. doi: 10.3390/molecules30071465 (PMC11990691; doi:10.3390/molecules30071465)
Supplement: Supplementary file 1 [file molecules-30-01465-s001.zip]

Archive with 1 entries (1 files):
- molecules-3506156-supplementary.pdf
